# Supplementary material for: Genome-wide association analysis for drought tolerance and associated traits in faba bean (Vicia faba L.)
Source: Front Plant Sci. 2023 Feb 1;14:1091875. doi: 10.3389/fpls.2023.1091875 (PMC9928957; doi:10.3389/fpls.2023.1091875)
Supplement: Supplementary file 3 [file Table_1.xlsx]

## Sheet: Supplementary Table 1
Supplementary Table 1. Passport information, supplier and population groups of the 100 faba bean accessions.
Genotype ID	ORIGCTYa	BREDCODEb	BREDNAMEc	ACQDATEd	SAMPSTATe	CONTINENT	Supplier	Pop_group
EUC_VF_003	ESP	ESP046	IFAPA	-	Genetic stock	EUROPA	IFAPA core collection	P2
EUC_VF_005	BGR	ESP046	IFAPA	-	Genetic stock	EUROPA	SOFIA E1865	P2
EUC_VF_006	RUS	ESP046	IFAPA	-	Genetic stock	EUROPA	VAVILOV(RUSIA(WJR1404	P2
EUC_VF_008	EGY	ESP046	IFAPA	-	Genetic stock	AFRICA	IFAPA core collection	P2
EUC_VF_009	TUR	ESP046	IFAPA	-	Genetic stock	EUROPA	IZMIR 33523-71	*
EUC_VF_012	JOR	ESP046	IFAPA	-	Genetic stock	ASIA	FF (LIBANO)10	P2
EUC_VF_013	SYR	ESP046	IFAPA	-	Genetic stock	ASIA	FF(LIBANO)11	P2
EUC_VF_014	IRQ	ESP046	IFAPA	-	Genetic stock	ASIA	FF(LIBANO)38	P2
EUC_VF_015	IRQ	ESP046	IFAPA	-	Genetic stock	ASIA	FF(LIBANO)39	P2
EUC_VF_020	TUR	ESP046	IFAPA	-	Genetic stock	EUROPA	FF(LIBANO)195	P2
EUC_VF_021	TUR	ESP046	IFAPA	-	Genetic stock	EUROPA	FF(LIBANO)199	P2
EUC_VF_023	EGY	ESP046	IFAPA	-	Genetic stock	AFRICA	FF(LIBANO)273	P2
EUC_VF_028	ESP	ESP046	IFAPA	1979	Genetic stock	EUROPA	IFAPA core collection	P2
EUC_VF_030	ESP	ESP046	IFAPA	1979/80	Genetic stock	EUROPA	IFAPA core collection	P2
EUC_VF_044	ESP	ESP046	IFAPA	1980	Genetic stock	EUROPA	IFAPA core collection	P2
EUC_VF_046	ESP	ESP046	IFAPA	1980	Genetic stock	EUROPA	IFAPA core collection	P2
EUC_VF_050	ESP	ESP046	IFAPA	1980	Genetic stock	EUROPA	IFAPA core collection	P2
EUC_VF_051	PER	ESP046	IFAPA	1980	Genetic stock	AMERICA	IFAPA core collection	P2
EUC_VF_057	ESP	ESP046	IFAPA	1980	Genetic stock	EUROPA	IFAPA core collection	P2
EUC_VF_058	ESP	ESP046	IFAPA	1980	Genetic stock	EUROPA	IFAPA core collection	P3
EUC_VF_059	ESP	ESP046	IFAPA	1980	Genetic stock	EUROPA	IFAPA core collection	P2
EUC_VF_060	ESP	ESP046	IFAPA	1980	Genetic stock	EUROPA	IFAPA core collection	P2
EUC_VF_061	ESP	ESP046	IFAPA	1980	Genetic stock	EUROPA	IFAPA core collection	P2
EUC_VF_062	ESP	ESP046	IFAPA	1980	Genetic stock	EUROPA	IFAPA core collection	P2
EUC_VF_063	ESP	ESP046	IFAPA	-	Genetic stock	EUROPA	IFAPA core collection	P2
EUC_VF_064	ESP	ESP046	IFAPA	1980	Genetic stock	EUROPA	IFAPA core collection	P2
EUC_VF_065	ESP	ESP046	IFAPA	1980	Genetic stock	EUROPA	IFAPA core collection	P2
EUC_VF_067	ESP	ESP046	IFAPA	1980	Genetic stock	EUROPA	IFAPA core collection	P2
EUC_VF_068	ESP	ESP046	IFAPA	-	Genetic stock	EUROPA	IFAPA core collection	P2
EUC_VF_069	ESP	ESP046	IFAPA	1981	Genetic stock	EUROPA	IFAPA core collection	P2
EUC_VF_070	ESP	ESP046	IFAPA	-	Genetic stock	EUROPA	IFAPA core collection	P2
EUC_VF_071	ESP	ESP046	IFAPA	-	Genetic stock	EUROPA	IFAPA core collection	P2
EUC_VF_074	ESP	ESP046	IFAPA	-	Genetic stock	EUROPA	IFAPA core collection	P2
EUC_VF_075	ESP	ESP046	IFAPA	-	Genetic stock	EUROPA	IFAPA core collection	P2
EUC_VF_077	RUS	ESP046	IFAPA	-	Genetic stock	EUROPA	IFAPA core collection	P2
EUC_VF_079	SDN	ESP046	IFAPA	-	Genetic stock	AFRICA	IFAPA core collection	P2
EUC_VF_081	SYR	ESP046	IFAPA	-	Genetic stock	ASIA	IFAPA core collection	P2
EUC_VF_082	SYR	ESP046	IFAPA	-	Genetic stock	ASIA	IFAPA core collection	P2
EUC_VF_083	SYR	ESP046	IFAPA	-	Genetic stock	ASIA	IFAPA core collection	P2
EUC_VF_084	SYR	ESP046	IFAPA	-	Genetic stock	ASIA	IFAPA core collection	*
EUC_VF_085	0	ESP046	IFAPA	-	Genetic stock	UNKNOWN	IFAPA core collection	P2
EUC_VF_091	DEU	FRA043	INRA	-	Genetic stock	EUROPA	Vyzkumny Ustav Technickych Plodin a Luskovin, Sumperk-Temenice	*
EUC_VF_121	AUT	FRA043	INRA	-	Genetic stock	EUROPA		P3
EUC_VF_124	CHN	FRA043	INRA	-	Genetic stock	ASIA	CAAS, Beijing	*
EUC_VF_125	CHN	FRA043	INRA	-	Genetic stock	ASIA	CAAS, Beijing	P1
EUC_VF_127	CHN	FRA043	INRA	-	Genetic stock	ASIA	PULLMAN	P2
EUC_VF_128	CHN	FRA043	INRA	-	Genetic stock	ASIA	Ms BAO, YUNNAN UNIVERSITY	P1
EUC_VF_129	FRA	FRA043	INRA	-	Genetic stock	EUROPA	ICARDA	P3
EUC_VF_130	DEU	FRA043	INRA	-	Genetic stock	EUROPA	Norddeutsches Pflanzenzucht Hohenlieth, NPZ	P3
EUC_VF_132	CAN	FRA043	INRA	-	Genetic stock	AMERICA	Mr KITTLITZ, Université d' HOHENHEIM	P3
EUC_VF_137	GBR	FRA043	INRA	-	Genetic stock	EUROPA	Mr M. Ambrose, JIC	P3
EUC_VF_169	TUN	ESP046	IFAPA	-	Genetic stock	AFRICA	FF(LIBANO)398	P2
EUC_VF_170	ESP	ESP046	IFAPA	1978	Genetic stock	EUROPA	IFAPA core collection	P2
EUC_VF_171	GBR	ESP046	IFAPA	1979	Genetic stock	EUROPA	IFAPA core collection	P2
EUC_VF_173	RUS	ESP046	IFAPA	1983	Genetic stock	EUROPA	IFAPA core collection	P2
EUC_VF_174	IRN	ESP046	IFAPA	-	Genetic stock	ASIA	IFAPA core collection	P2
EUC_VF_185	CZE	FRA043	INRA	-	Genetic stock	EUROPA	Vyzkumny Ustav Technickych Plodin a Luskovin, Sumperk-Temenice	P3
EUC_VF_187	FRA	FRA043	INRA	-	Genetic stock	EUROPA	INIA, ESP	P2
EUC_VF_188	FRA	FRA043	INRA	-	Genetic stock	EUROPA	Coop Pouilly en Auxois	P3
EUC_VF_189	ETH	FRA043	INRA	-	Genetic stock	AFRICA	DIGHALU, CADU-POB3376	P2
EUC_VF_190	JPN	FRA043	INRA	-	Genetic stock	ASIA		P1
EUC_VF_191	IRN	FRA043	INRA	-	Genetic stock	ASIA	Faculty of agronomy of Karadj, IRN	*
EUC_VF_192	NPL	FRA043	INRA	-	Genetic stock	ASIA	ENSAA	Admixed
EUC_VF_194	EGY	FRA043	INRA	-	Genetic stock	AFRICA	Institutum Agrobotanicum Tapioszele, HUN	P3
EUC_VF_293	CHN	SYR002	ICARDA	1982	-	ASIA	ICARDA	P2
EUC_VF_294	CHN	SYR002	ICARDA	1984	Landrace	ASIA	ICARDA	P1
EUC_VF_295	CHN	SYR002	ICARDA	1984	Landrace	ASIA	ICARDA	P1
EUC_VF_296	CHN	SYR002	ICARDA	1984	-	ASIA	ICARDA	P1
EUC_VF_297	CHN	SYR002	ICARDA	1984	-	ASIA	ICARDA	P1
EUC_VF_298	CHN	SYR002	ICARDA	1986	Landrace	ASIA	ICARDA	P2
EUC_VF_299	CHN	SYR002	ICARDA	1986	Landrace	ASIA	ICARDA	P1
EUC_VF_300	CHN	SYR002	ICARDA	1986	Landrace	ASIA	ICARDA	P2
EUC_VF_301	CHN	SYR002	ICARDA	1986	Landrace	ASIA	ICARDA	P1
EUC_VF_302	CHN	SYR002	ICARDA	1986	Landrace	ASIA	ICARDA	P1
EUC_VF_303	CHN	SYR002	ICARDA	1986	Landrace	ASIA	ICARDA	P2
EUC_VF_304	0	SYR002	ICARDA	-	Breeding line	UNKNOWN	ICARDA	*
EUC_VF_305	0	SYR002	ICARDA	-	Breeding line	UNKNOWN	ICARDA	P2
EUC_VF_306	0	SYR002	ICARDA	-	Breeding line	UNKNOWN	FBION ICARDA	P2
EUC_VF_307	0	SYR002	ICARDA	-	Breeding line	UNKNOWN	FBION ICARDA	P2
EUC_VF_330	0	SYR002	ICARDA	-	Breeding line	UNKNOWN	FBION ICARDA	P2
EUC_VF_331	0	SYR002	ICARDA	-	Breeding line	UNKNOWN	FBION ICARDA	P2
EUC_VF_333	0	SYR002	ICARDA	-	Breeding line	UNKNOWN	FBION ICARDA	P2
EUC_VF_334	0	SYR002	ICARDA	-	Breeding line	UNKNOWN	FBION ICARDA	P2
EUC_VF_335	0	SYR002	ICARDA	-	Breeding line	UNKNOWN	FBION ICARDA	*
EUC_VF_336	EGY	SYR002	ICARDA	-	Breeding line	AFRICA	FBION ICARDA	P2
EUC_VF_337	EGY	SYR002	ICARDA	-	Breeding line	AFRICA	FBION ICARDA	P2
EUC_VF_338	0	SYR002	ICARDA	-	Breeding line	UNKNOWN	FBION ICARDA	P2
EUC_VF_339	0	SYR002	ICARDA	-	Breeding line	UNKNOWN	FBION ICARDA	P2
EUC_VF_340	0	SYR002	ICARDA	-	Breeding line	UNKNOWN	FBION ICARDA	P2
EUC_VF_342	0	SYR002	ICARDA	-	Breeding line	UNKNOWN	FBION ICARDA	P2
EUC_VF_343	0	SYR002	ICARDA	-	Breeding line	UNKNOWN	FBION ICARDA	P2
EUC_VF_344	0	SYR002	ICARDA	-	Breeding line	UNKNOWN	FBION ICARDA	P2
EUC_VF_345	0	SYR002	ICARDA	-	Breeding line	UNKNOWN	FBION ICARDA	P2
EUC_VF_346	0	SYR002	ICARDA	-	Breeding line	UNKNOWN	FBION ICARDA	P2
EUC_VF_347	0	SYR002	ICARDA	-	Breeding line	UNKNOWN	FBION ICARDA	P2
EUC_VF_348	0	SYR002	ICARDA	-	Breeding line	UNKNOWN	FBION ICARDA	P2
EUC_VF_349	0	SYR002	ICARDA	-	Breeding line	UNKNOWN	FBION ICARDA	P2
EUC_VF_350	0	SYR002	ICARDA	-	Breeding line	UNKNOWN	FBION ICARDA	P2
EUC_VF_351	0	SYR002	ICARDA	-	Breeding line	UNKNOWN	FBION ICARDA	P2
EUC_VF_352	0	SYR002	ICARDA	-	Breeding line	UNKNOWN	FBION ICARDA	P2
a: Country of origin in which the sample was originally collected.
b: Breeding institute code that has bred the material.
c: Breeding institute name that bred the material.
d: Acquisition date on which the accession entered the collection.
e: Biological status of accession.
* Accessions failing genotyping and descarted from analysis.
